# Supplementary material for: Mentors matter: Association of mentors with project success in the Apache Software Foundation Incubator
Source: PLoS One. 2022 Aug 17;17(8):e0272764. doi: 10.1371/journal.pone.0272764 (PMC9384984; doi:10.1371/journal.pone.0272764)
Supplement: S1 File — (R) [file pone.0272764.s002.R]

require("rjson")
library("tidyr")
library("reshape2")
library("caret")
library("performance")
library(tidyverse)
library(glmnet)

#setwd("~/OSS success/Mentors matter")

proj.ment <- read.csv("ProjMent.csv")

n.proj <- colSums(proj.ment[,2:304])

mul.proj <- proj.ment[2:304]
for(i in 2:304) mul.proj[,i-1] <- proj.ment[i]* proj.ment[305]
suc.proj <- colSums(mul.proj)

p.grad <- suc.proj/n.proj
p.grad2 <- p.grad[which(n.proj>1)]

####Figure 1
n.proj <- colSums(proj.ment[,2:304])
simplehist(n.proj, xlab="# of projects mentored", ylab="# of mentors",
           main="Fig 1: Distribution of number of mentored projects")
ggplot(as.data.frame(n.proj),aes(x=n.proj)) + 
  geom_histogram(bins=15,boundary=0,binwidth = 2) +
  labs(title="Fig 1: Distribution of number of mentored projects") +
  xlab("# of projects mentored") +
  scale_x_continuous(breaks = seq(0,30,by=2),minor_breaks = NULL) +
  ylab("# of mentors") +
 # scale_y_continuous(expand = c(0,0)) +
  theme_minimal()


####Descriptive stats
mean(n.proj)
median(n.proj)
sum(n.proj==1)
sum(n.proj>1)
max(n.proj)
sd(n.proj)


####Fig 2
mul.proj <- proj.ment[2:304]
for(i in 2:304) mul.proj[,i-1] <- proj.ment[i]* proj.ment[305]
suc.proj <- colSums(mul.proj)

p.grad <- suc.proj/n.proj
p.grad2 <- p.grad[which(n.proj>1)]

ggplot(as.data.frame(p.grad),aes(x=p.grad)) + 
  geom_histogram(bins=15,fill="white",color="black") +
  labs(title="Fig 2: Distribution of graduation rate by mentors") +
  xlab("graduation rate") +
  ylab("# of mentors") +
  theme_minimal() +
  geom_histogram(data=as.data.frame(p.grad2), mapping=aes(x=p.grad2),fill="black", color="black", bins=15)

####Fig 3
sum.dat <- as_tibble(cbind(n.proj,p.grad))
out.dat <- sum.dat %>%
  group_by(n.proj) %>%
  summarise(mean.grad = mean(p.grad),`# of\nMentors`=n(), low.grad = mean(p.grad)-sd(p.grad)/sqrt(`# of\nMentors`-1),
            high.grad = mean(p.grad)+sd(p.grad)/sqrt(`# of\nMentors`-1))


ggplot(data=out.dat) +
  geom_point(mapping=aes(x=n.proj,y=mean.grad,size=`# of\nMentors`)) +
  labs(title="Fig 3: Average graduation rate for mentors who have\nmentored a given number of projects") +
  geom_segment(mapping=aes(x=n.proj,y=low.grad,xend=n.proj,yend=high.grad)) +
  xlab("# of projects") + 
  ylab("graduation rate") +
  scale_size_continuous(breaks = c(1,20,40,60,80,100,120)) +
  theme_minimal()

####Fig 4
n.men <- as_tibble(cbind(proj.ment$graduate,rowSums(proj.ment[2:304])))
out.nmen <- n.men %>%
  group_by(V2) %>%
  summarise(grads=sum(V1),`# of\nprojects`=n()) %>%
  mutate(`grad %`=(grads/`# of\nprojects`)*100)


ggplot(out.nmen) +
  geom_point(aes(x=V2,y=`grad %`,size=`# of\nprojects`)) +
  labs(title="Fig 4: Percent of projects with a certain number of mentors \n that graduated") +
  scale_x_continuous(breaks=1:10) +
  scale_size_continuous(breaks = c(3,20,40,60,80)) +
  xlab("# of mentors") + 
  ylab("% of projects that graduated") +
  theme_minimal()

############Lasso analysis
###All mentors
n.m1 <- apply(proj.ment[,2:304], 1, sum)
x <- cbind(proj.ment[,2:304],n.m1)
x <- as.matrix(x)
y <- proj.ment[,305]

fit0c <- cv.glmnet(x, y, family="binomial", nfolds = nrow(x), type.measure="class")
fitc <- glmnet(x,y, family="binomial", lambda=fit0c$lambda.min)
coef(fitc)
fit.lsc <- glm(y~x[,coef(fitc)[-1] != 0][,-24], family="binomial")
summary(fit.lsc)

r2_tjur(fit.lsc)


###Table 1
ret <- x[,coef(fitc)[-1] != 0]
colSums(ret)
coef(fitc)/max(abs(coef(fitc)))

dim(cbind(p.grad,n.proj)[which(p.grad==0 & n.proj==1),])

##>1 projects
x <- proj.ment[,2:304]
x <- x[,which(colSums(x)>1)]
n.m <- apply(x, 1, sum)
x <- cbind(x,n.m1)
x <- as.matrix(x)
x <- x[-which(n.m==0),]
y <- proj.ment[,305]
y <- y[-which(n.m==0)]
n.m <- n.m[-which(n.m==0)]
fit0 <- cv.glmnet(x, y, family="binomial", nfolds = nrow(x), type.measure = "class")
fit <- glmnet(x,y, family="binomial", lambda=fit0$lambda.min)
coef(fit)
fit.ls <- glm(y~x[,coef(fit)[-1] != 0][,],family="binomial")
summary(fit.ls)

r2_tjur(fit.ls)

ment.num <- as.data.frame(cbind(n.proj,suc.proj,p.grad))

ment.num[row.names(ment.num) %in% coef(fit)@Dimnames[[1]][abs(coef(fit)[-c(length(coef(fit)))])>0][-c(1,13)],]
